# Supplementary material for: Integrated Assessment of Fungi Contamination and Mycotoxins Levels Across the Rice Processing Chain
Source: Toxins (Basel). 2025 Sep 18;17(9):468. doi: 10.3390/toxins17090468 (PMC12474497; doi:10.3390/toxins17090468)
Supplement: Supplementary file 1 [file toxins-17-00468-s001.zip]

Archive with 1 entries (1 files):
- toxins-3826607-supplementary.pdf
